# Supplementary material for: A Modular Vision Language Navigation and Manipulation Framework for Long Horizon Compositional Tasks in Indoor Environment
Source: Front Robot AI. 2022 Jul 13;9:930486. doi: 10.3389/frobt.2022.930486 (PMC9340572; doi:10.3389/frobt.2022.930486)
Supplement: Supplementary file 1 [file Presentation1.zip]

Archive with 2 entries (2 files):
- 1/_room_1_task_0.json
- 1/1_0.avi
