# Supplementary material for: A Modular Vision Language Navigation and Manipulation Framework for Long Horizon Compositional Tasks in Indoor Environment
Source: Front Robot AI. 2022 Jul 13;9:930486. doi: 10.3389/frobt.2022.930486 (PMC9340572; doi:10.3389/frobt.2022.930486)
Supplement: Supplementary file 1 [file Presentation1.zip › 1/_room_1_task_0.json]

{
    "task": [
        "Turn right and walk to the stove.",
        "Pick up the tea pot on the left side of the stove.",
        "Turn left and walk towards the shelves on the right.",
        "Place the tea pot on the middle shelf, to the left of the glass container."
    ],
    "intents": [
        "navigation",
        "n_navigation",
        "navigation",
        "n_navigation"
    ],
    "slots": [
        {
            "action_navi": [
                "turn",
                "walk"
            ],
            "action_desc": "right",
            "target_obj": "stove",
            "target_rel": "",
            "action_n_navi": "",
            "action_intensity": "",
            "refinement_rel": "",
            "refinement_obj": "",
            "refinement_attri": ""
        },
        {
            "action_n_navi": "pick",
            "action_desc": "up",
            "target_obj": [
                "tea",
                "pot"
            ],
            "refinement_rel": "left",
            "refinement_obj": "stove",
            "action_navi": "",
            "target_rel": "",
            "action_intensity": "",
            "refinement_attri": ""
        },
        {
            "action_navi": [
                "turn",
                "walk"
            ],
            "action_desc": [
                "left",
                "towards"
            ],
            "target_obj": "shelves",
            "agent_dir": "right",
            "target_rel": "",
            "action_n_navi": "",
            "action_intensity": "",
            "refinement_rel": "",
            "refinement_obj": "",
            "refinement_attri": ""
        },
        {
            "action_n_navi": "place",
            "target_obj": [
                "tea",
                "pot"
            ],
            "refinement_rel": [
                [
                    "on",
                    "middle"
                ],
                "left"
            ],
            "refinement_obj": [
                "shelf",
                "container"
            ],
            "refinement_attri": "glass",
            "action_navi": "",
            "target_rel": "",
            "action_desc": "",
            "action_intensity": ""
        }
    ],
    "goal_satisfied": true,
    "subgoal_idx": -1,
    "post_conditions": [
        1,
        1
    ],
    "trajectory_length": 27
}
