# Supplementary material for: A Modular Vision Language Navigation and Manipulation Framework for Long Horizon Compositional Tasks in Indoor Environment
Source: Front Robot AI. 2022 Jul 13;9:930486. doi: 10.3389/frobt.2022.930486 (PMC9340572; doi:10.3389/frobt.2022.930486)
Supplement: Supplementary file 2 [file Presentation2.zip › 4/_room_305_task_18.json]

{
    "task": [
        "Take a few steps to the right, and continue facing the desk.",
        "Pick up the pencil from the right top side of the desk.",
        "Hold the pencil and look down to the desk.",
        "Hold the pencil and place it in the bowl on the right side of the bottom portion of the desk.",
        "Pick up the bowl from the desk.",
        "Hold the bowl and turn around, then turn left to go back to the brown dresser.",
        "Place the bowl and pencil on the dresser, in the center."
    ],
    "intents": [
        "navigation",
        "n_navigation",
        "navigation",
        "n_navigation",
        "n_navigation",
        "navigation",
        "n_navigation"
    ],
    "slots": [
        {
            "action_n_navi": "take",
            "action_intensity": "few",
            "action_desc": "right",
            "action_navi": "continue",
            "target_rel": "facing",
            "target_obj": "desk",
            "refinement_rel": "",
            "refinement_obj": "",
            "refinement_attri": ""
        },
        {
            "action_n_navi": "pick",
            "action_desc": "up",
            "target_obj": "pencil",
            "refinement_rel": [
                "right",
                "top"
            ],
            "refinement_obj": "desk",
            "action_navi": "",
            "target_rel": "",
            "action_intensity": "",
            "refinement_attri": ""
        },
        {
            "action_n_navi": [
                "hold",
                "look"
            ],
            "target_obj": [
                "pencil",
                "desk"
            ],
            "action_desc": "down",
            "action_navi": "",
            "target_rel": "",
            "action_intensity": "",
            "refinement_rel": "",
            "refinement_obj": "",
            "refinement_attri": ""
        },
        {
            "action_n_navi": [
                "hold",
                "place"
            ],
            "target_obj": "pencil",
            "refinement_rel": [
                [
                    "in",
                    "right"
                ],
                "bottom"
            ],
            "refinement_obj": [
                "bowl",
                "desk"
            ],
            "action_navi": "",
            "target_rel": "",
            "action_desc": "",
            "action_intensity": "",
            "refinement_attri": ""
        },
        {
            "action_n_navi": "pick",
            "action_desc": "up",
            "target_obj": "bowl",
            "refinement_rel": "from",
            "refinement_obj": "desk",
            "action_navi": "",
            "target_rel": "",
            "action_intensity": "",
            "refinement_attri": ""
        },
        {
            "action_n_navi": "hold",
            "target_obj": [
                "bowl",
                "dresser"
            ],
            "action_navi": [
                [
                    "turn",
                    "turn"
                ],
                "go"
            ],
            "action_desc": [
                [
                    "around",
                    "left"
                ],
                "back"
            ],
            "target_attri": "brown",
            "target_rel": "",
            "action_intensity": "",
            "refinement_rel": "",
            "refinement_obj": "",
            "refinement_attri": ""
        },
        {
            "action_n_navi": "place",
            "target_obj": [
                "bowl",
                "pencil"
            ],
            "refinement_rel": [
                "on",
                "center"
            ],
            "refinement_obj": "dresser",
            "action_navi": "",
            "target_rel": "",
            "action_desc": "",
            "action_intensity": "",
            "refinement_attri": ""
        }
    ],
    "goal_satisfied": true,
    "subgoal_idx": -1,
    "post_conditions": [
        3,
        3
    ],
    "trajectory_length": 82
}
