# Supplementary material for: A Modular Vision Language Navigation and Manipulation Framework for Long Horizon Compositional Tasks in Indoor Environment
Source: Front Robot AI. 2022 Jul 13;9:930486. doi: 10.3389/frobt.2022.930486 (PMC9340572; doi:10.3389/frobt.2022.930486)
Supplement: Supplementary file 3 [file Presentation3.zip › 10/_room_209_task_4.json]

{
    "task": [
        "Turn around and walk to the chair next to the sofa.",
        "Pick up the pillow from the chair.",
        "Walk to the sofa to the right of the chair.",
        "Put the pillow on the middle of the sofa with it standing vertically."
    ],
    "intents": [
        "navigation",
        "n_navigation",
        "navigation",
        "n_navigation"
    ],
    "slots": [
        {
            "action_navi": [
                "turn",
                "walk"
            ],
            "action_desc": "around",
            "target_obj": "chair",
            "refinement_rel": "next",
            "refinement_obj": "sofa",
            "target_rel": "",
            "action_n_navi": "",
            "action_intensity": "",
            "refinement_attri": ""
        },
        {
            "action_n_navi": "pick",
            "action_desc": "up",
            "target_obj": "pillow",
            "refinement_rel": "from",
            "refinement_obj": "chair",
            "action_navi": "",
            "target_rel": "",
            "action_intensity": "",
            "refinement_attri": ""
        },
        {
            "action_navi": "walk",
            "target_obj": "sofa",
            "refinement_rel": "right",
            "refinement_obj": "chair",
            "target_rel": "",
            "action_n_navi": "",
            "action_desc": "",
            "action_intensity": "",
            "refinement_attri": ""
        },
        {
            "action_n_navi": "put",
            "target_obj": "pillow",
            "refinement_rel": [
                "on",
                "middle"
            ],
            "refinement_obj": "sofa",
            "action_navi": "",
            "target_rel": "",
            "action_desc": "",
            "action_intensity": "",
            "refinement_attri": ""
        }
    ],
    "goal_satisfied": true,
    "subgoal_idx": -1,
    "post_conditions": [
        1,
        1
    ],
    "trajectory_length": 53
}
